# Supplementary material for: The power of mumps virus: Matrix protein activates apoptotic pathways in human colorectal cell lines
Source: PLoS One. 2023 Dec 13;18(12):e0295819. doi: 10.1371/journal.pone.0295819 (PMC10718445; doi:10.1371/journal.pone.0295819)
Supplement: S1 Table — (XLSX) [file pone.0295819.s002.xlsx]

## Sheet: MTT
		S1 Table. OD and normalize of viability of MTT assay 48 h, 72 h, and 96 h post-transfection
	Treatment	OD (48 h)					Treatment	OD (72 h)					Treatment	OD (96 h)
	pcDNA3	1.079	1.1925	1.318	1.259		pcDNA3	1.099	0.938	1.106	1.077		pcDNA3	0.955	0.964	1.08	1.069
	pcDNA3-M	1.01	0.984	1.137	1.119		pcDNA3-M	0.866	0.912	0.876	0.856		pcDNA3-M	0.77	0.8	0.801	0.841
	Control	1.789	1.671	2.045	1.844		Control	1.895	1.642	1.823	1.735		Control	1.598	1.648	1.824	1.784
	Treatment	%Veability (48 h)					Treatment	%Viability (72 h)					Treatment	%Viability (96 h)
	pcDNA3	40.27	55.32	49.71	52.97		pcDNA3	38.61	32.45	41.34	42.04		pcDNA3	35.61	34.7	39.26	39.67
	pcDNA3-M	34.51	35.87	37.17	41.74		pcDNA3-M	20.52	29.94	22.61	22.61		pcDNA3-M	17.04	19.14	16.46	20.37
	Control	97.37	90.95	111.31	100.37		Control	106.83	92.58	102.78	97.81		Control	93.26	96.18	106.49	104.11
	Treatment	Mean	SD	N			Treatment	Mean	SD	N			Treatment	Mean	SD	N
	pcDNA3	49.57	6.61	4			pcDNA3	38.61	4.36	4			pcDNA3	37.31	2.52	4
	pcDNA3-M	37.32	3.14	4			pcDNA3-M	23.92	4.13	4			pcDNA3-M	18.25	1.82	4
	Control	100	8.5	4			Control	100	6.17	4			Control	100	6.29	4
