# Supplementary material for: The power of mumps virus: Matrix protein activates apoptotic pathways in human colorectal cell lines
Source: PLoS One. 2023 Dec 13;18(12):e0295819. doi: 10.1371/journal.pone.0295819 (PMC10718445; doi:10.1371/journal.pone.0295819)
Supplement: S2 Table — (XLSX) [file pone.0295819.s003.xlsx]

## Sheet: Flowcytometery
	S2 Table. Percentage of live cells, early apoptosis, late apoptosis, and necrosis at different time points (48 h, 72 h, and 96 h) in the flow cytometry assay
	Treatment	Live
		48 h	72h	96 h
	Control	90.1	90.1	62.3
	pcDNA3	90.6	82.5	52.4
	pcDNA3-M	87.9	71.1	30.7
	Treatment	Early Apoptosis
		48 h	72h	96 h
	Control	6.43	6.43	36.3
	pcDNA3	7.31	9.18	45.3
	pcDNA3-M	8.08	20.7	54
	Treatment	Late Apoptosis
		48 h	72h	96 h
	Control	2.45	2.45	1.45
	pcDNA3	1.83	5.06	2.28
	pcDNA3-M	3.55	7.44	15.2
	Treatment	Necrosis
		48 h	72h	96 h
	Control	1.04	1.04	0.019
	pcDNA3	0.3	3.31	0
	pcDNA3-M	0.52	0.68	0.032
