# Supplementary material for: The power of mumps virus: Matrix protein activates apoptotic pathways in human colorectal cell lines
Source: PLoS One. 2023 Dec 13;18(12):e0295819. doi: 10.1371/journal.pone.0295819 (PMC10718445; doi:10.1371/journal.pone.0295819)
Supplement: S4 Table — (XLSX) [file pone.0295819.s005.xlsx]

## Sheet: Caspase Activity
	S4 Table. Results of ELISA-assessed activities of caspases 3 and 7, 72 post-infection.
			Standard Concentration	Absorbance at 405		Mean								Treatment	2h		µmol 1	µmol 2	Caspase Activity 1	Caspase Activity 2	Caspase Activity (Mean)
			0	0.055	0.058	0.0565								Control	0.058	0.057	1.16667	0.333333	0.0205139	0.0193443	0.0199291
			10	0.066	0.074	0.07								pcDNA3	0.06	0.061	2.83333	3.66667	0.0498194	0.0644722	0.0571458
			20	0.079	0.088	0.0835								pcDNA3-M	0.094	0.096	31.1667	32.8333	0.548014	0.577319	0.562
			30	0.084	0.094	0.089
			40	0.099	0.111	0.105
			50	0.111	0.131	0.121
